# Supplementary material for: Triplex Proofman-LMTIA: A Rapid, Specific, and Sensitive Assay for Detecting Wheat, Peanut, and Soybean Allergens in Foods
Source: Foods. 2026 Apr 12;15(8):1340. doi: 10.3390/foods15081340 (PMC13115237; doi:10.3390/foods15081340)
Supplement: Supplementary file 1 [file foods-15-01340-s001.zip]

Archive with 1 entries (1 files):
- foods-4222892-supplementary.pdf
